# Supplementary material for: Genetic architecture of spring and autumn phenology in Salix
Source: BMC Plant Biol. 2014 Jan 17;14:31. doi: 10.1186/1471-2229-14-31 (PMC3945485; doi:10.1186/1471-2229-14-31)
Supplement: Additional file 2: Table S1 — Genomic regions for each QTL. [file 1471-2229-14-31-S2.xlsx]

## Sheet: Sheet1
Trait	QTL name in the figure	QTL	Group	poppel LG	QTL start	QTL end	Pos vs 3 Phytozome		Sofias kommentar		Ankis kommentar
BBI		BBI.9	S1_A		I-17_sa	XVI-13_sa					det här är smågrupper - strunta i dem
BBF09		BBF09.9	S1_A								det här är smågrupper - strunta i dem
BBF10		BBF10.16	S1_A								det här är smågrupper - strunta i dem
BBF09		BBF09.10	S1_B								det här är smågrupper - strunta i dem
LEAF_ABSC_10		LAF10.12	S1_B		VI_22_sa	VI_8_sa_pI					det här är smågrupper - strunta i dem
GCF08		GCF08.1	S1_Ia	I	I-1_sa	I_6om_sa	278175	5904014
BBF10		BBF10.1	S1_Ia	I	I_DT_ 11_sa		14769482				SB331 ligger på ung. samma pos som I_DT_11_sa, längre ned bara AFLP
LSF09			S1_Ib	I	I-4	I_58_sa	30480323	34243048
LSF09		LAF09.1	S1_Ib	I	I_65_saSB265	I-32_sa	38184939	39636052
GCF08		GCF08.2	S1_Ib	XVI	XVI_DT_4_sa	XVI_18_sa	4650206	4988676
GCF09		GCF09.1	S1_Ib	XVI	XVI_DT_4_sa	XVI_18_sa	4650206	4988676
BBI		BBI.1	S1_Ib	I	I_21om_sa	I-4	28700251	30480323
BBF09		BBF09.1	S1_Ib	XVI	XVI-4	XVI-13_sa	11194318	13238186
BBF10		BBF10.2	S1_Ib	XVI	XVI-4	XVI_12_om_sa_pI	11194318	12585098
BBF10		BBF10.3	S1_Ib	I	I_59_saSB 265	I-32_sa	12948071	39636052
GCI		GCI.1	S1_Ib	I	I_DT_27	I-3_5	35215768	33372378	inversion?
GCF09		GCF09.2	S1_II_male-1	II	II-1b_pI	II-3_sa	84633	2449327
LSF09		LAF09.2	S1_II_male-2	II	II_35_saI	II-12_sa	10773865	11500102
GCF08		GCF08.3	S1_II_male-2	II	II_35_sa	II-12_sa	10773865	11500102
GCF09		GCF09.3	S1_II_male-2	II	II_7om_sa	II_34_sa_p III	6302578	7765551
GCF09		GCF09.4	S1_II_male-2	II	II_35_sa	II_16om_sa	10773865	14497589
BBI		BBI.2	S1_II_male-2	II	II-4_sa	R_41_sa_pI	3457738	5738040
BBI		BBI?	S1_II_male-2	II	II_7om_sa	II_34_sa_p III	6302578	7765551
BBI		BBI.4	S1_II_male-2	II	II_35_sa	II-12_sa	10773865	11500102
BBF09		BBF09.2	S1_II_male-2	II	II-24_sa		23333965				svårt att ta ut område här II-24_sa, denna markör långt ned på poppel II - inversion/felplacering av markör
BBF10		BBF10.4	S1_II_male-2	II	II_30_sa_pI	II_7om_sa	3982206	6302578
GCI		GCI.2	S1_II_male-2	II	II_35_sa	II_16om_sa	10773865	14497589
LEAF_ABSC_10		LAF10.1	S1_II_male-2	II	XIV_2om_sa_pI	II-12_sa	10999607	11500102
LSF09		LAF09.3	S1_III	III	III-13_sa	III-15_sa	15194905	17502016
GCF08		GCF08.4	S1_III	III	III-2_sa	III-3c	2527650	12510967
GCF09		GCF09.5	S1_III	III	III_21_sa	III-3c	5708562	12510967
LEAF_ABSC_10		LAF10.2	S1_III	III	III-15_sa	R_4_sa	17502016	19689685
LSF09		LAF09.4	S1_IV	IV	Ro11	R_9_sa	2087057	3736937
BBF09		BBF09.3	S1_IV	IV	Ro11	IV-15_sa	2087057	15404544
LEAF_ABSC_10		LAF10.3	S1_IV	IV	IV_20_sa	IV-15_sa	7280328	15404544
GCF09		GCF09.7	S1_IX	IX	IX_16_sa	IX_12_sa	6036709	1270618	inversion?
BBI		BBI.6	S1_IX	IX	IX_1_sa		12652811				svårt att ta ut område här IX_1_sa, denna markör långt upp på poppel IX - inversion/felplacering av markör
BBF10		BBF10.10	S1_IX	IX	IX_14_sa	IX_7om_sa	12320542	6487987	inversion?
BBF10		BBF10.11	S1_IX	IX	IX_16_sa	IX_12_sa_pIII	6036709	1270618	inversion?
GCF08		GCF08.5	S1_V_male	V	V_4_sa	V_10_sa_pI	7789611	19596016
GCF09		GCF09.6	S1_V_male	V	V_4_sa	V_10_sa_pI	7789611	19596016
GCI		GCI.3	S1_V_male	V	V_4_sa	V_10_sa_pI	7789611	19596016
LEAF_ABSC_10		LAF10.4	S1_V_male	V	V_4_sa	V_10_sa_pI	7789611	19596016
LSF09		LAF09.5	S1_VI-1	VI	VI_DT_20_sa_pI	VI-3d	12267420	13209864
BBF09		BBF09.4	S1_VI-1	VI	Ro16	VI-16_sa	24491923	25033966
BBF10		BBF10.5	S1_VI-1	VI	VI_DT_20_sa_ pI	VI_19_sa	12267420	21911305
BBF10		BBF10.6	S1_VI-1	VI	Ro16_popI	R_73_sa	24491923	26605839
LEAF_ABSC_10		LAF10.5	S1_VI-1	VI	VI_DT_20_sa_pI	VI-3d	12267420	13209864
LSF09		LAF09.6	S1_VI-2	VI	Sa_con27_PopI		3936402				Ingen SNP i närheten av isat att ta
LSF09		LAF09.7	S1_VII	VII	VII_1_sa	VII_14_sa_pI	15425341	14555435	inversion?
BBI		BBI.5	S1_VII	VII	VII-3b	VII_17_sa_pI	9354418	1734049
BBF09		BBF09.5	S1_VII	VII	VII_1_sa	Ro4b	15425341	3033775	inversion?
BBF10		BBF10.7	S1_VII	VII	VII-3b	Ro4b	9354418	3033775	inversion?
LEAF_ABSC_10		LAF10.6	S1_VII	VII	VII_1_sa	VII_2_sa_ny	15425341	14127329	inversion?
LSF09		LAF09.8	S1_VIII-2	VIII	VIII_2_sa	VIII_3_sa	2045128	2780370
BBF10		BBF10.8	S1_VIII-2	VIII	VIII_2_sa	VIII_4_sa	2045128	3852394
LSF09		LAF09.9	S1_VIII-3	VIII	VIII_5_sa	VIII_7_sa_pI	4546277	6376658
BBF10		BBF10.9	S1_VIII-3	VIII	VIII_7_sa_pI	VIII_20_sa_pI	6376658	9449793
LEAF_ABSC_10		LAF10.7	S1_VIII-3	VIII	VIII_5_sa	VIII_7_sa_pI	4546277	6376658
LSF09		LAF09.10	S1_X-1	X	X-4	Ro28_popI	17464105	18003896
GCF08		GCF08.6	S1_X-1	X	X-4	Ro28_popI	17464105	18003896
GCF09		GCF09.8	S1_X-1	X	X-4	Ro28_popI	17464105	18003896
BBI		BBI.7	S1_X-1	X	X_15_sa	X_18_sa	16452418	19172444
BBI		BBI.8	S1_X-1	X	R_56_sa	X-21_sa	20016822	22087810
BBF09		BBF09.6	S1_X-1	X	X_18_sa	R_56_sa	19172444	20016822
BBF10		BBF10.12	S1_X-1	X	X_DT_28_sa	Ph2	9392737	14433257
LEAF_ABSC_10		LAF10.8	S1_X-1	X	X-4	Ro28_popI	17464105	18003896
LSF09		LAF09.11	S1_XI	XI	XI-1d	XI-5_sa		8243438	XI-1d best hit on scaffold_38, 2nd best on Chr 11:361,444
LEAF_ABSC_10		LAF10.9	S1_XII	XII	XII-11_sa	Sa_con17_PopI	11200555	12291583
LSF09		LAF09.12	S1_XIV_female	XIV	XIV-3	XIV-12_sa	10865046	15194585
LEAF_ABSC_10		LAF10.10	S1_XIV_female	XIV	XIV-9_sa	XIV-12_sa	12304851	15194585
GCF08		GCF08.7	S1_XIV_male	XIV	XIV-3_sa	XIV_18_sa_pIII	6715014	8190928
GCF09		GCF09.9	S1_XIV_male	XIV		R_67_sa_pI		8777051
BBF09		BBF09.7	S1_XIV_male	XIV	XIV-4_ sa	R_67_sa_pI	7872347	8777051
BBF10		BBF10.13	S1_XIV_male	XIV		R_67_sa_pI		8777051
LEAF_ABSC_10		LAF10.11	S1_XIV_male	XIV	R_67_sa_pI	XIV-14_sa	8777051	18678188
BBF10		BBF10.14	S1_XVII								går ej att få ett område - markörer från II i slutet av XVII + AFLP - se kartan
GCF08		GCF08.8	S1_XVIII	XVIII	XVIII_8_sa	XVIII_11_sa	9418116	13116046
GCF09		GCF09.10	S1_XVIII	XVIII	XVIII_6_sa	Ro18_popI	2113036	scaffold 126
BBF09		BBF09.8	S1_XVIII	XVIII	XVIII_6_sa	XVIII-1g	2113036	scaffold 90
BBF10		BBF10.15	S1_XVIII	XVIII	XVIII_6_sa	XVIII-1g	2113036	scaffold 90

## Sheet: QTL positions
Trait	QTL	Salix LG	Chr in Populus	Marker at QTL start	Marker at QTL end	Pos of start marker in Pyytozome vs 3	Pos of stop marker marker in Pyytozome vs 3	Comment
BBF10	BBF10.Ia	S1_Ia	I	I_DT_ 11_sa		14769482		No stop position in Populus - only AFLP-markers
GCF08	GCF08.Ia	S1_Ia	I	I-1_sa	I_6om_sa	278175	5904014
BBF10	BBF10.Ib.2	S1_Ib	I	I_59_sa, SB 265	I-32_sa	12948071	39636052
BBI	BBI.Ib	S1_Ib	I	I_21om_sa	I-4	28700251	30480323
GCI	GCI.Ib	S1_Ib	I	I_DT_27	I-3_5	35215768	33372378	Inversion?
LSF09	LAF09.1b	S1_Ib	I	I_65_saSB265	I-32_sa	38184939	39636052
BBF09	BBF09.Ib	S1_Ib	XVI	XVI-4	XVI-13_sa	11194318	13238186
BBF10	BBF10.Ib.1	S1_Ib	XVI	XVI-4	XVI_12_om_sa_pI	11194318	12585098
GCF08	GCF08.Ib	S1_Ib	XVI	XVI_DT_4_sa	XVI_18_sa	4650206	4988676
GCF09	GCF09.Ib	S1_Ib	XVI	XVI_DT_4_sa	XVI_18_sa	4650206	4988676
GCF09	GCF09.II.1	S1_II_male-1	II	II-1b_pI	II-3_sa	84633	2449327
BBF09	BBF09.II	S1_II_male-2	II	II_f122	II_f40	10042054	10516714	denser linkage map
BBF10	BBF10.II	S1_II_male-2	II	II_30_sa_pI	II_7om_sa	3982206	6302578
BBI	BBI.II.1	S1_II_male-2	II	II-4_sa	R_41_sa_pI	3457738	5738040
BBI	BBI.II.2	S1_II_male-2	II	II_7om_sa	II_34_sa_p III	6302578	7765551
BBI	BBI.II.3	S1_II_male-2	II	II_34_sa_pIII	(II-8_sa) II_f20	7765249	9073267	denser linkage map		Two QTLs for BBI.II.3 in the denser linkage map
BBI	BBI.II.3	S1_II_male-2	II	II_f28	II_f42	9659984	10642116	denser linkage map		Two QTLs for BBI.II.3 in the denser linkage map
GCF08	GCF08.II	S1_II_male-2	II	II_f28	II_ f40	9659984	10516129	denser linkage map
GCF09	GCF09.II.2	S1_II_male-2	II	II_7om_sa	II_34_sa_p III	6302578	7765551
GCF09	GCF09.II.3	S1_II_male-2	II	II_f12	almost to II_f31	8519172	9870120	denser linkage map		Two QTLs for GCF09.II.3 in the denser linkage map
GCF09	GCF09.II.3	S1_II_male-2	II	II_f28	II_ f40	9659984	10516129	denser linkage map		Two QTLs for GCF09.II.3 in the denser linkage map
GCI	GCI.II	S1_II_male-2	II	II_f28	II_35_sa, almost to II_f48	9659984	11087119	denser linkage map
LSF09	LSF09.II	S1_II_male-2	II	II_f28	II_ f40	9659984	10516129	denser linkage map
LSF10	LSF10.II	S1_II_male-2	II	II_f28	II_ f40	9659984	10516129	denser linkage map
GCF08	GCF08.III	S1_III	III	III-2_sa	III-3c	2527650	12510967
GCF09	GCF09.III	S1_III	III	III_21_sa	III-3c	5708562	12510967
LSF09	LSF09.III	S1_III	III	III-13_sa	III-15_sa	15194905	17502016
LSF10	LSF10.III	S1_III	III	III-15_sa	R_4_sa	17502016	19689685
BBF09	BBF09.IV	S1_IV	IV	Ro11	IV-15_sa	2087057	15404544
LSF09	LSF09.IV	S1_IV	IV	Ro11	R_9_sa	2087057	3736937
LSF10	LSF10.IV	S1_IV	IV	IV_20_sa	IV-15_sa	7280328	15404544
BBF10	BBF10.IX.1	S1_IX	IX	IX_14_sa	IX_7om_sa	12320542	6487987	Inversion?
BBF10	BBF10.IX.2	S1_IX	IX	IX_16_sa	IX_12_sa_pIII	6036709	1270618
BBI	BBI.IX	S1_IX	IX	IX_1_sa		12652811		Inversion? - not possible to match a marker to populus genome
GCF09	GCF09.IX	S1_IX	IX	IX_16_sa	IX_12_sa	6036709	1270618
GCF08	GCF08.V	S1_V_male	V	V_4_sa	V_10_sa_pI	7789611	19596016
GCF09	GCF09.V	S1_V_male	V	V_4_sa	V_10_sa_pI	7789611	19596016
GCI	GCI.V	S1_V_male	V	V_4_sa	V_10_sa_pI	7789611	19596016
LSF10	LSF10.V	S1_V_male	V	V_4_sa	V_10_sa_pI	7789611	19596016
BBF09	BBF09.VI	S1_VI-1	VI	Ro16	VI-16_sa	24491923	25033966
BBF10	BBF10.VI.1	S1_VI-1	VI	VI_DT_20_sa_ pI	VI_19_sa	12267420	21911305
BBF10	BBF10.VI.2	S1_VI-1	VI	Ro16_popI	R_73_sa	24491923	26605839
LSF09	LSF09.VI.2	S1_VI-1	VI	VI_DT_20_sa_pI	VI-3d	12267420	13209864
LSF10	LSF10.VI	S1_VI-1	VI	VI_DT_20_sa_pI	VI-3d	12267420	13209864
LSF09	LAF09.VI.1	S1_VI-2	VI	Sa_con27_PopI		3936402		No SNP to ancor to Populus
BBF09	BBF09.VII	S1_VII	VII	VII_1_sa	Ro4b	15425341	3033775	Inversion?
BBF10	BBF10.VII	S1_VII	VII	VII-3b	Ro4b	9354418	3033775	Inversion?
BBI	BBI.VII	S1_VII	VII	VII-3b	VII_17_sa_pI	9354418	1734049	Inversion?
LSF09	LSF09.VII	S1_VII	VII	VII_1_sa	VII_14_sa_pI	15425341	14555435	Inversion?
LSF10	LSF10.VII	S1_VII	VII	VII_1_sa	VII_2_sa_ny	15425341	14127329	Inversion?
BBF10	BBF10.VIII.1	S1_VIII-2	VIII	VIII_2_sa	VIII_4_sa	2045128	3852394
LSF09	LSF09.VIII.1	S1_VIII-2	VIII	VIII_2_sa	VIII_3_sa	2045128	2780370
BBF10	BBF10.VIII.2	S1_VIII-3	VIII	VIII_7_sa_pI	VIII_20_sa_pI	6376658	9449793
LSF09	LSF09.VIII.2	S1_VIII-3	VIII	VIII_5_sa	VIII_7_sa_pI	4546277	6376658
LSF10	LSF10.VIII	S1_VIII-3	VIII	VIII_5_sa	VIII_7_sa_pI	4546277	6376658
BBF09	BBF09.X	S1_X	X	X_18_sa	R_56_sa	19172444	20016822
BBF10	BBF10.X	S1_X	X	X_DT_28_sa	Ph2	9392737	14433257
BBI	BBI.X.1	S1_X	X	X_f33	X_f25	17231917	17525657	denser linkage map
BBI	BBI.X.2	S1_X	X	R_56_sa	X-21_sa	20016822	22087810
GCF08	GCF08.X	S1_X	X	X_4	X_f45	17464105	17502952	denser linkage map
GCF09	GCF09.X	S1_X	X	X_4	X_f45	17464105	17502952	denser linkage map
LSF09	LSF09.X	S1_X	X	X_4	X_f45	17464105	17502952	denser linkage map
LSF10	LSF10.X	S1_X	X	X_4	X_f45	17464105	17502952	denser linkage map
LSF09	LSF09.XI	S1_XI	XI	XI-1d	XI-5_sa		8243438	XI-1d best hit on scaffold_38, 2nd best on Chr 11:361,444
LSF10	LSF10.XII	S1_XII	XII	XII-11_sa	Sa_con17_PopI	11200555	12291583
LSF09	LSF09.XIV	S1_XIV_female	XIV	XIV-3	XIV-12_sa	10865046	15194585
LSF10	LSF10.XIV.1	S1_XIV_female	XIV	XIV-9_sa	XIV-12_sa	12304851	15194585
BBF09	BBF09.XIV	S1_XIV_male	XIV	XIV-4_ sa	R_67_sa_pI	7872347	8777051
BBF10	BBF10.XIV	S1_XIV_male	XIV	XIV-3	R_67_sa_pI	10865046	8777051	Inversion?
GCF08	GCF08.XIV	S1_XIV_male	XIV	XIV-3_sa	XIV_18_sa_pIII	6715014	8190928
GCF09	GCF09.XIV	S1_XIV_male	XIV	XIV-4_ sa	XIV_18_sa_pIII	7872347	8190928
LSF10	LSF10.XIV.2	S1_XIV_male	XIV	R_67_sa_pI	XIV-14_sa	8777051	18678188
BBF10	BBF10.XVII	S1_XVII	XVII		II_37_sa_pI			Not possible to anchor to Populus
BBF09	BBF09.XVIII	S1_XVIII	XVIII	XVIII_6_sa	XVIII-1g	2113036	scaffold 90
BBF10	BBF10.XVIII	S1_XVIII	XVIII	XVIII_6_sa	XVIII-1g	2113036	scaffold 90
GCF08	GCF08.XVIII	S1_XVIII	XVIII	XVIII_8_sa	XVIII_11_sa	9418116	13116046
GCF09	GCF09.XVIII	S1_XVIII	XVIII	XVIII_6_sa	Ro18_popI	2113036	scaffold 126
