# Supplementary material for: Genetic architecture of spring and autumn phenology in Salix
Source: BMC Plant Biol. 2014 Jan 17;14:31. doi: 10.1186/1471-2229-14-31 (PMC3945485; doi:10.1186/1471-2229-14-31)
Supplement: Additional file 3: Table S2 — Candidate genes within QTL regions for each trait. Positions of the genes are indicated in Figures 2 and 3. [file 1471-2229-14-31-S3.xlsx]

## Sheet: Sheet1
Additional file 3: Table S2. Candidate genes within QTL regions for each trait. Positions of the genes are indicated in Figure 2 and 3.
Trait/LG	Populus accession	Start (bp)	Stop (bp)	Arabidopsis accession	Gene abbreviations	Description
BBF09
VII	Potri.007G115000	13620198	13626663	AT2G22540.1	AGL22,SVP	K-box region and MADS-box transcription factor family protein
VII	Potri.007G115100	13639674	13650521	AT2G22540.1	AGL22,SVP	K-box region and MADS-box transcription factor family protein
VII	Potri.007G115200	13661195	13670143	AT2G22540.1	AGL22,SVP	K-box region and MADS-box transcription factor family protein
XIV	Potri.014G106800	8410544	8417462	AT1G01060.1	LHY,LHY1	Homeodomain-like superfamily protein
II	Potri.002G139900	10380132	10383215	AT5G47080.1	CKB1	casein kinase II beta chain 1
IV	Potri.004G074300	6194387	6197442	AT5G17300.1	RVE1	Homeodomain-like superfamily protein
XIV	Potri.014G106000	8346404	8351569	AT5G24470.1	APRR5,PRR5	pseudo-response regulator 5
BBF10
I	Potri.001G170100	14373475	14375573	AT1G17455.1	ELF4-L4	ELF4-like 4
I	Potri.001G243600	25475500	25478928	AT3G46640.1	LUX,PCL1	Homeodomain-like superfamily protein
I	Potri.001G328400	33275113	33276122	AT2G22540.1	AGL22,SVP	K-box region and MADS-box transcription factor family protein
IX	Potri.009G129700	10580048	10583308	AT2G21150.1	XCT	XAP5 family protein
VI	Potri.006G166300	16923804	16931618	AT5G57360.1	ADO1,FKL2,LKP1,ZTL	Galactose oxidase/kelch repeat superfamily protein
VIII	Potri.008G045300	2602895	2606991	AT2G28550.3	RAP2.7,TOE1	related to AP2.7
VIII	Potri.008G046200	2702546	2710450	AT5G02810.1	APRR7,PRR7	pseudo-response regulator 7
VIII	Potri.008G105200	6666672	6674899	AT2G18790.1	HY3,OOP1,PHYB	phytochrome B
VIII	Potri.008G117100	7528762	7532424	AT1G25560.1	EDF1,TEM1	AP2/B3 transcription factor family protein
VIII	Potri.008G117700	7574774	7580666	AT1G25540.1	PFT1	phytochrome and flowering time regulatory protein (PFT1)
VIII	Potri.008G135200	8999673	9003254	AT1G68050.1	ADO3,FKF1	flavin-binding, kelch repeat, f box 1
X	Potri.010G089700	11334327	11341521	AT3G22380.1	TIC	time for coffee
X	Potri.010G105700	12584212	12587070	AT1G68050.1	ADO3,FKF1	flavin-binding, kelch repeat, f box 1
X	Potri.010G128600	14378331	14388334	AT1G25540.1	PFT1	phytochrome and flowering time regulatory protein (PFT1)
I	Potri.001G251600	26134242	26136741	AT2G29950.1	ELF4-L1	ELF4-like 1
II	Potri.002G064400	4336588	4348219	AT1G22770.1	FB,GI	gigantea protein (GI)
IX	Potri.009G046400	5195258	5197077	AT2G29950.1	ELF4-L1	ELF4-like 1
BBI
II	Potri.002G089000	6325273	6325455	AT1G09570.1	FHY2,FRE1,HY8,PHYA	phytochrome A
II	Potri.002G096900	6992514	6996992	AT4G08920.1	ATCRY1,BLU1,CRY1,HY4,OOP2	cryptochrome 1
II	Potri.002G105600	7686995	7698436	AT2G22540.1	AGL22,SVP	K-box region and MADS-box transcription factor family protein
II	Potri.002G055400	3705303	3709071	AT2G43010.2	PIF4,SRL2	phytochrome interacting factor 4
X	Potri.010G216200	20333066	20336832	AT2G28550.3	RAP2.7,TOE1	related to AP2.7
II	Potri.002G139900	10380132	10383215	AT5G47080.1	CKB1	casein kinase II beta chain 1
II	Potri.002G064400	4336588	4348219	AT1G22770.1	FB,GI	gigantea protein (GI)
X	Potri.010G215200	20245972	20254407	AT5G60100.1	APRR3,PRR3	pseudo-response regulator 3
GCF08
III	Potri.003G029500	3665843	3667170	AT3G22380.2	TIC	time for coffee
III	Potri.003G045000	6011277	6018638	AT2G25930.1	ELF3,PYK20	hydroxyproline-rich glycoprotein family protein
III	Potri.003G063900	9259496	9261561	AT1G17455.1	ELF4-L4	ELF4-like 4
V	Potri.005G134800	10983704	10984854	AT3G22380.2	TIC	time for coffee
V	Potri.005G155300	15307984	15318935	AT2G22540.1	AGL22,SVP	K-box region and MADS-box transcription factor family protein
V	Potri.005G155700	15405082	15416013	AT2G22540.1	AGL22,SVP	K-box region and MADS-box transcription factor family protein
V	Potri.005G164700	17032142	17037082	AT4G08920.1	ATCRY1,BLU1,CRY1,HY4,OOP2	cryptochrome 1
XVIII	Potri.018G090800	11995547	12003179	AT5G57360.1	ADO1,FKL2,LKP1,ZTL	Galactose oxidase/kelch repeat superfamily protein
II	Potri.002G139900	10380132	10383215	AT5G47080.1	CKB1	casein kinase II beta chain 1
XIV	Potri.014G095300	7410940	7417561	AT2G46340.1	SPA1	SPA (suppressor of phyA-105) protein family
GCF09
II	Potri.002G089000	6325273	6325455	AT1G09570.1	FHY2,FRE1,HY8,PHYA	phytochrome A
II	Potri.002G096900	6992514	6996992	AT4G08920.1	ATCRY1,BLU1,CRY1,HY4,OOP2	cryptochrome 1
II	Potri.002G105600	7686995	7698436	AT2G22540.1	AGL22,SVP	K-box region and MADS-box transcription factor family protein
III	Potri.003G045000	6011277	6018638	AT2G25930.1	ELF3,PYK20	hydroxyproline-rich glycoprotein family protein
III	Potri.003G063900	9259496	9261561	AT1G17455.1	ELF4-L4	ELF4-like 4
IX	Potri.009G035000	4485852	4488646	AT3G46640.1	LUX,PCL1	Homeodomain-like superfamily protein
V	Potri.005G134800	10983704	10984854	AT3G22380.2	TIC	time for coffee
V	Potri.005G155300	15307984	15318935	AT2G22540.1	AGL22,SVP	K-box region and MADS-box transcription factor family protein
V	Potri.005G155700	15405082	15416013	AT2G22540.1	AGL22,SVP	K-box region and MADS-box transcription factor family protein
V	Potri.005G164700	17032142	17037082	AT4G08920.1	ATCRY1,BLU1,CRY1,HY4,OOP2	cryptochrome 1
IX	Potri.009G046400	5195258	5197077	AT2G29950.1	ELF4-L1	ELF4-like 1
GCI
V	Potri.005G134800	10983704	10984854	AT3G22380.2	TIC	time for coffee
V	Potri.005G155300	15307984	15318935	AT2G22540.1	AGL22,SVP	K-box region and MADS-box transcription factor family protein
V	Potri.005G155700	15405082	15416013	AT2G22540.1	AGL22,SVP	K-box region and MADS-box transcription factor family protein
V	Potri.005G164700	17032142	17037082	AT4G08920.1	ATCRY1,BLU1,CRY1,HY4,OOP2	cryptochrome 1
II	Potri.002G139900	10380132	10383215	AT5G47080.1	CKB1	casein kinase II beta chain 1
LSF09
I	Potri.001G328400	33275113	33276122	AT2G22540.1	AGL22,SVP	K-box region and MADS-box transcription factor family protein
VIII	Potri.008G045300	2602895	2606991	AT2G28550.3	RAP2.7,TOE1	related to AP2.7
VIII	Potri.008G046200	2702546	2710450	AT5G02810.1	APRR7,PRR7	pseudo-response regulator 7
VIII	Potri.008G077700	4831145	4834528	AT1G65480.1	FT1	PEBP (phosphatidylethanolamine-binding protein) family protein
LSF10
V	Potri.005G134800	10983704	10984854	AT3G22380.2	TIC	time for coffee
V	Potri.005G155300	15307984	15318935	AT2G22540.1	AGL22,SVP	K-box region and MADS-box transcription factor family protein
V	Potri.005G155700	15405082	15416013	AT2G22540.1	AGL22,SVP	K-box region and MADS-box transcription factor family protein
V	Potri.005G164700	17032142	17037082	AT4G08920.1	ATCRY1,BLU1,CRY1,HY4,OOP2	cryptochrome 1
VIII	Potri.008G077700	4831145	4834528	AT1G65480.1	FT1	PEBP (phosphatidylethanolamine-binding protein) family protein
