# Supplementary material for: Genetic architecture of spring and autumn phenology in Salix
Source: BMC Plant Biol. 2014 Jan 17;14:31. doi: 10.1186/1471-2229-14-31 (PMC3945485; doi:10.1186/1471-2229-14-31)
Supplement: Additional file 5: Table S3 — Markers in fine mapping areas. [file 1471-2229-14-31-S5.xlsx]

## Sheet: Sheet1
Additional file 5: Table S3. Markers in fine mapping areas
Marker name	Segregation type	Position on Salix linkage map: LG, pos (cM)	Markers included in the QTL-analysis, linkage map made without AFLP markers and with reduced number of finemapping markers	forward primer sequence	reverse primer sequence
II_f60	nnxnp	V (most likely SNP in paralogous gene was genotyped)		CCAAATCCTCGGCATCTCTA	GTTGTGTGGCAAAAGAGGGT
II_f76	nnxnp	XIV (most likely SNP in paralogous gene was genotyped)		AGCTTCAAAATGGAGGCAGA	TGTCAAGTCCAATCCTCGTG
II_f20	nnxnp	II (additional group), 0	x (mapped at main group)	CCGATCAGAAAGCCAAAGAG	ATGCAGATTCCTTTCGCACT
II_f20_2	nnxnp	II (additional group), 0		CCGATCAGAAAGCCAAAGAG	ATGCAGATTCCTTTCGCACT
II_f123	hkxhk	II (additional group), 11.7	x (mapped at main group)	TGGGATGAGACTCCTGAACC	CGAACTGTTAGGCTGCAACTC
II_f71_2	hkxhk	II (additional group), 25.6	x (mapped at main group)	GACCCCTGGGAATTCAGTCT	AAATGGTGGGATGGAAAGGT
II_f68	nnxnp	II (additional group), 27.8	x (mapped at main group)	GCCTGTATCTTCTTGCCCAG	GCAGCTGATGGTCAGACAAA
II_f3	nnxnp	II, 67.7	x	TCGAATGATGTTGCTCTTGC	TACCACGATGCTAGCCCTCT
II_f8	nnxnp	II, 71.4	x	ATATAGGTTTGCCGTGTCGG	CAGGAAATGCACACAACTGC
II_f8_2	nnxnp	II, 71.5		ATATAGGTTTGCCGTGTCGG	CAGGAAATGCACACAACTGC
II_f9	nnxnp	II, 71.7		GTGCGACTCCAAGGTTTGAT	TCCTTGCCCTGGATACATTC
II_f12	nnxnp	II, 75.1	x	ACTGTCCACCGCCTTCATAC	GCTGTTTGGTCTCATTGGCT
II_f16	nnxnp	II, 78.2	x	CTGCCCATCATCAATTCCTT	AAGATCCTGAAAGAGGGGGA
II_f105	nnxnp	II, 78.8	x	AAGAGGTGGGAGACTGAGCA	GCAGGAGATGCCAAATTCAT
II_f31	nnxnp	II, 89.7	x	TGCTCTCGTACCCCAGAGTT	TAATCAATTATCGCGACGCA
II_f122	nnxnp	II, 92.2	x	AGCAATGTGGCCCATTAGAA	CTTGGTTCGTGTGCTCTCAA
II_f26	lmxll	II, 95.2	x	CCTACCACCCCCAGTAGACA	ATTGGCCCTTTGAGATGTTG
II_f28	lmxll	II, 95.7	x	GAAGCAGGAGTCAGCATCAA	GTTGGATTTGGAGCTGGTGT
II_f29	lmxll	II, 96.0	x	CCAAGGCCTTTGATAGTTTTCTT	CAACTGAAGTTGCAAAGGAGG
II_f40	nnxnp	II, 96.4	x	TCGGTACGTGCCATTAACAA	TCAGCAGGAGGCTCATACCT
II_f37	lmxll	II, 99.1	x	GATAGAGGAGGATCATTTGTGGC	CTGTACAGGGGTTAAATCAAATG
II_f42	hkxhk	II, 99.2	x	GCATCCCTCCAAAGACAAAA	ATTAAGGCAATTGGGCAGTG
II_f42_2	hkxhk	II, 99.2		GCATCCCTCCAAAGACAAAA	ATTAAGGCAATTGGGCAGTG
II_f49	nnxnp	II, 101.3	x	CCTTCTGTGTGCTGTCCAGA	GTGACTCACATTGTCGGTGG
II_f48	lmxll	II, 102.7	x	GATCTGACATGCCCGAAGAT	AGTGGAGGGTCTTGCATTTG
II_f53	nnxnp	II, 103.9	x	AAGGGATAGGAACTCGGGAA	GACTCGTCTCTTTGGCATCG
II_f53_2	nnxnp	II, 103.9		AAGGGATAGGAACTCGGGAA	GACTCGTCTCTTTGGCATCG
II_f54	nnxnp	II, 103.9		CACAACAGCTATTGGTTTTGGTA	ATGGGTGAACCGTAGAGTGG
II_f57	nnxnp	II, 105.1	x	ATTCAATTGCCAACCACCTC	CAGATTCCACACGCTTAGCA
II_f57_2	nnxnp	II, 105.1		ATTCAATTGCCAACCACCTC	CAGATTCCACACGCTTAGCA
II_f59	nnxnp	II, 105.7	x	GCGGCTTTAGCACGTTTTAC	ATTCAGTGCCGGATGAACTC
II_f62_2	nnxnp	II, 105.7		TCTCGCTCCTGTGAACTGAA	TGTTGGACCACAACAAGCAT
II_f62	hkxhk	II, 105.8	x	TCTCGCTCCTGTGAACTGAA	TGTTGGACCACAACAAGCAT
II_f164	nnxnp	II, 106.0		TATGCAGGACTTCAGGAGCA	TCTGGGAGTGAAGATGCTGA
II_f64	nnxnp	II, 106.0	x	GCAAATACATACAGCGGCAA	AAGTTATGGGCAATTGCAGG
II_f86_2	nnxnp	II, 106.0		TGATCCTGATGAGCTTCGTG	CTAGCAGCATAGCGAGCCTT
II_f89	nnxnp	II, 106.0		CACGATCTCCACAGTCATGG	TGTGACTTTCCAGCTTGCAC
II_f89_2	nnxnp	II, 106.0		CACGATCTCCACAGTCATGG	TGTGACTTTCCAGCTTGCAC
II_f86	nnxnp	II, 106.1	x	TGATCCTGATGAGCTTCGTG	CTAGCAGCATAGCGAGCCTT
II_f167	nnxnp	II, 106.3		CTGCCCCTGATGTTCTTGTT	TCTGGTAGATCTGCCCAACC
II_f92	hkxhk	II, 106.3	x	TGGGGAACAGTTCAGGAATC	GCAGCAGCAATTGGTTCATA
II_f92_2	hkxhk	II, 106.3		TGGGGAACAGTTCAGGAATC	GCAGCAGCAATTGGTTCATA
II_f95	hkxhk	II, 106.4		GCTCGGCCTTTGTAGAACAC	GTGAATGGGCAATCTCAGGT
II_f95_2	lmxll	II, 106.4		GCTCGGCCTTTGTAGAACAC	GTGAATGGGCAATCTCAGGT
II_f79	hkxhk	II, 106.9		GCTGAGATGGGTGTTCCAAT	GACCATGGACTCCCAGAGAA
II_f75	nnxnp	II, 107.7	x	AATAGCGATCCCACTTGCAC	TGAAACACAAGGCAGCATGT
II_f74_2	nnxnp	II, 107.8		GGCAGAAGCTGGAAGAAGAA	GCAGGGACTCCATTAACCAC
II_f75_2	nnxnp	II, 107.8		AATAGCGATCCCACTTGCAC	TGAAACACAAGGCAGCATGT
II_f71	nnxnp	II, 108.4		GACCCCTGGGAATTCAGTCT	AAATGGTGGGATGGAAAGGT
II_f158	nnxnp	II, 108.6	x	TGCCTTGTTACGACATTTTCC	TTTGAGTGTTGTTTGTTCCCC
II_f70	nnxnp	II, 110.2		GGCTCTGATCTGGAGTGGAG	AGAACTTCTCGCTGCTCTGC
II_f69_2	nnxnp	II, 110.7		ATCAACCTCGTGGAACATGG	TGCTGAGAAGTGACAGACGG
II_f68_2	nnxnp	II, 110.9		GCCTGTATCTTCTTGCCCAG	GCAGCTGATGGTCAGACAAA
II_f69	lmxll	II, 111.6	x	ATCAACCTCGTGGAACATGG	TGCTGAGAAGTGACAGACGG
II_f11	marker sent for genotyping but turned out to be monomorphic	unmapped		CTGGCCCTCAAAATGTGAAT	CTGCATTTGCCTGACTTTGA
II_f52	marker sent for genotyping but did not work	unmapped		TGTTGTCATCGAATTTCCCA	AAAGAGGTGACTCCAGCAGC
II_f54_2	marker sent for genotyping but did not work	unmapped		CACAACAGCTATTGGTTTTGGTA	ATGGGTGAACCGTAGAGTGG
II_f74	marker sent for genotyping but did not work	unmapped		GGCAGAAGCTGGAAGAAGAA	GCAGGGACTCCATTAACCAC
II_f82	marker sent for genotyping but turned out to be monomorphic	unmapped		ATCGGGAATGGGTGATATTG	CAATACGGCGTCCAAGAGAT
X_f5_2	nnxnp	X, 80.4	x	GTGATTGTGTGGTGGCACTC	CCTCCACCAATACCTCTCCA
X_f5	hkxhk	X, 81.4		GTGATTGTGTGGTGGCACTC	CCTCCACCAATACCTCTCCA
X_f6_2	nnxnp	X, 81.6		GATGCAGAAGGCGCAAAA	TGAGAAGTCCAGCTCAGAAGG
X_f53	lmxll	X, 81.7		TTCATCCGAGTCTCCATTCC	TGGATCCATGATGGGGTAAT
X_f6	nnxnp	X, 81.7	x	GATGCAGAAGGCGCAAAA	TGAGAAGTCCAGCTCAGAAGG
X_f44	nnxnp	X, 81.7	x	TCGTTAAACCCCCTCATCAC	TTTGATTCAAGCCACCATTG
X_f7	nnxnp	X, 81.8		GCTTTGCATCTGCGATATGA	GGTGTCAATGGGCATAAACC
X_f39	nnxnp	X, 82.7	x	CTCCCTTTGGCACTCAATGT	GGAAGCTGATGTTGGTGGAT
X_f38	nnxnp	X, 83.2		GCTTATGGGACAAGCCTGAA	TTCCCAAAGAAAACATCATGG
X_f36	nnxnp	X, 85.8	x	GTATCGTTTCTGCCCACCAT	TGAAGAGGAGCGTTGTCCTT
X_f35	hkxhk	X, 86.9	x	ATCCTTGTGCCTGCAGTGG	ATGCTGGACGCACTTCCTAT
X_f35_2	hkxhk	X, 86.9		ATCCTTGTGCCTGCAGTGG	ATGCTGGACGCACTTCCTAT
X_f33	nnxnp	X, 87.6	x	ACCAATAAACCCGGTCACAA	CGTCGTCGCTTAGTTTCCTC
X_f33_2	nnxnp	X, 87.6		ACCAATAAACCCGGTCACAA	CGTCGTCGCTTAGTTTCCTC
X_f32	nnxnp	X, 88.1	x	CACGCCACGTTCCTTTACTT	GAAGACTTGGGCATTTTAGGTG
X_f65	nnxnp	X, 88.2	x	CATTGGCCCAGAGGTAGAAA	TTGGATGAGACCTTGGAACC
X_f30_2	nnxnp	X, 88.6		AGTATCCCATTGGCAAGCAG	ACGACCAAACGTTCTCCATC
X_f30	hkxhk	X, 88.9	x	AGTATCCCATTGGCAAGCAG	ACGACCAAACGTTCTCCATC
X_f29	lmxll	X, 89.8	x	AGAGGAAGATTTGGCCCTGT	GGGGTTGTCAGGGAGAAAAA
X_f25	hkxhk	X, 90.3	x	TCCATCACCAACTCCAACAA	GGATACAGGCGATGGAGAAA
X_f45	lmxll	X, 90.3	x	GTGCAACAATTGGAACATGC	AGCACCGGACTGAACATACC
X_f20	nnxnp	X, 92.5	x	GGTGCTCATGGATGATTCAA	CGTAAGCGACGTATGTCTTCA
X_f22	lmxll	X, 92.5	x	TGTCCCTCTTGAAGACAATGC	AGGAGCAAAGCCAGATGAAA
X_f20_2	lmxll	X, 93.8		GGTGCTCATGGATGATTCAA	CGTAAGCGACGTATGTCTTCA
X_f17_2	lmxll	X, 94.0		CCCAAAATCACTCCGATTGT	TTGACCCTGAAAAGGCTGAC
X_f17	nnxnp	X, 94.1	x	CCCAAAATCACTCCGATTGT	TTGACCCTGAAAAGGCTGAC
X_f16	lmxll	X, 94.8	x	ATCTTTCCTTCCCCTTGCAG	GAGTTTTGCGTGATCCTGCT
X_f12	hkxhk	X, 97.3		AATTGCCTGCCAGCCTTC	TCCATGAGTTCAGGATGCAG
X_f12_2	hkxhk	X, 97.3		AATTGCCTGCCAGCCTTC	TCCATGAGTTCAGGATGCAG
X_f13	lmxll	X, 97.7	x	GCTCACAGACATGGTGTCAAG	TGTTATAAAAGTGCCCAACACC
X_f11_2	nnxnp	X, 98.6		TTGTATTGGAGGTGTCATTGG	CTGGAAAAGAAGTTCCAGCA
X_f49	nnxnp	X, 99.0	x	CTGGCAAAACTTGGTCTGGT	GCGCAAATGTTGGATATGTG
X_f9	nnxnp	X, 100.7		TCTGTTTCCATTTGGCAGTG	GCACAAACAAGGGACTGGAT
X_f8	nnxnp	X, 101.2		GCCTGAACCAACTCTGGTCT	AAGCTCCTGTGCAACCATCT
X_f8_2	lmxll	X, 102.1		GCCTGAACCAACTCTGGTCT	AAGCTCCTGTGCAACCATCT
X_f11	nnxnp	X, (doublet group), 1.4	x (mapped at main group)	TTGTATTGGAGGTGTCATTGG	CTGGAAAAGAAGTTCCAGCA
X_f64	marker sent for genotyping but did not work	unmapped		CAGGGAGATATGCCTCCAAA	TCTGTGCTGATGCTCAAACC
